# Supplementary material for: Biochemical Associations with Depression, Anxiety, and Stress in Hemodialysis: The Role of Albumin, Calcium, and β2-Microglobulin According to Gender
Source: Biomedicines. 2025 Dec 15;13(12):3092. doi: 10.3390/biomedicines13123092 (PMC12731038; doi:10.3390/biomedicines13123092)
Supplement: Supplementary file 1 [file biomedicines-13-03092-s001.zip]

Archive with 8 entries (8 files):
- Supplementary Table S1.pdf
- Supplementary Table S2.pdf
- Supplementary Table S3.pdf
- Supplementary Table S4.pdf
- Supplementary Table S5.pdf
- Supplementary Table S6.pdf
- Supplementary Table S7.pdf
- STROBE_Checklist_Supplementary_.pdf
